# Supplementary material for: Seed coat thinning during horsegram (Macrotyloma uniflorum) domestication documented through synchrotron tomography of archaeological seeds
Source: Sci Rep. 2017 Jul 14;7:5369. doi: 10.1038/s41598-017-05244-w (PMC5511171; doi:10.1038/s41598-017-05244-w)
Supplement: Supplementary file 2 — Supplementary Dataset Tables S1-S6 [file 41598_2017_5244_MOESM2_ESM.xls]

## Sheet: S1
India: Dharwad Market	India: Bellary Market	South Africa: PI 364789 01 SD	Pakistan: PI 365425 01 SD	India: PI 1962290
ave: 45.584	ave: 41.627	ave: 49.791	ave: 42.122	ave: 48.713
stdev: 10.395	stdev: 3.023	stdev: 11.719	stdev: 4.084	stdev: 3.952
Median: 44.7	Median: 41.3	Median: 48.95	Median: 42.3	Median: 48.5
29.4	36.2	30.1	31.9	40.6
29.8	36.9	37.9	33.9	43.1
29.9	36.9	37.9	34.6	43.2
30.5	38	38.2	36.6	43.4
30.6	38.2	38.5	36.8	43.4
30.7	38.5	39	37.5	44
30.8	39	39	38.4	44.2
30.9	39.3	39.1	38.8	44.4
31.5	39.4	39.3	39.2	44.7
31.6	39.5	39.3	39.7	45.9
31.9	39.7	39.5	39.8	46.5
32	39.8	39.6	40	46.7
32.8	39.9	41.2	40.2	46.8
32.8	40	41.6	40.4	46.8
33	40.1	44.1	40.4	47.2
33.1	40.1	44.2	40.7	47.5
33.1	40.2	47.7	40.9	47.7
33.4	40.3	50.2	41.2	47.9
34.2	40.7	50.3	41.6	48.1
34.2	40.8	53.2	41.6	48.2
35.2	40.9	54.7	41.7	48.8
35.2	41	54.8	41.9	49.6
35.3	41.2	55.1	42.3	49.7
35.3	41.2	55.9	42.4	49.7
35.3	41.4	56.4	42.5	49.7
35.3	41.4	57.6	42.6	49.7
35.4	41.5	58.5	42.6	49.9
35.5	41.6	58.5	42.7	50.6
36.3	42	61.7	42.8	51.1
36.9	42.3	65	43	51.4
37.3	42.3	67.3	43.1	51.5
37.4	42.4	71.1	44.1	52.1
37.7	42.4	72.5	44.1	52.2
38	42.5	73.9	44.4	52.6
38	42.5		44.4	52.9
38.6	42.7		45.8	53.7
38.8	43		46.1	53.9
38.8	43.3		46.6	55.3
38.8	43.5		46.7	56
39	43.6		46.7	57.8
39	43.7		47
39	43.8		47.1
39.1	44.3		49.2
39.2	45.4		50.1
39.3	45.8		51.4
39.3	46.3
39.7	50.6
39.8	52
39.8
39.9
39.9
40
40.1
40.3
40.4
40.4
40.6
40.6
40.8
40.8
40.9
40.9
41.2
41.2
41.5
41.8
41.9
42
42.3
42.3
42.8
42.9
43
43.2
43.2
43.7
44
44.2
44.4
44.5
44.7
44.8
44.8
45
45.2
45.2
45.3
45.6
45.6
45.6
45.9
45.9
45.9
46.3
46.4
46.5
46.7
46.7
46.8
47.1
47.4
47.4
47.5
47.6
47.6
47.7
48.2
48.5
48.6
48.9
49.1
49.2
49.2
49.2
49.4
49.5
49.8
49.8
49.9
50
50.3
50.6
50.7
51
51
51
51.2
51.4
51.4
51.5
51.6
51.9
52.5
52.6
52.6
53.9
55.2
55.3
55.3
55.3
55.5
55.6
55.7
56.7
57.4
58.2
58.4
60.9
62.9
63.5
65
65.7
65.7
68.7
69.5
69.7
71.2
78.1
79
79.2
81.4

## Sheet: S2
Site	Source	Period	Length sample size (n)	median age	L ave	L. stdev	Width n=	median age	W. ave	W. stdev	Map # from Figure 1
Loteshwar	García-Granero 2015	2700-2300 BC	1	-2300	1.69	-	1	-2300	1.46	-	47
Rojdi	Weber 1991	2000-1700 BC	9 (ave. only)	-1850	3.92	nr	9	-1850	2.38	nr	19
Hallur (98A Layer 8)	This study	ca. 1900 BC	0	-	-	-	1	-1900	1.72	-	H
Piklihal	This study	1900-1600 BC	53	-1750	3.4134	0.409962	104	-1750	2.28673	0.344066	Pi
Sanganakallu	This study	1770-1600 BC	2	-1685	3.305	0.33234	5	-1685	2.564	0.231366	S
Hallur (98A Layer 6)	This study	1800-1500BC	3	-1650	3.86	0.15	6	-1650	2.54	0.22	H
Sanganakallu	This study	1600-1400 BC	5	-1500	3.534	0.508557	9	-1500	2.45889	0.347687	S
Tuljapur Garhi	Kajale 1996	1700-1200 BC	3	-1450	3.83333	0.650641	3	-1450	2.55	0.589491	14
Hallur (98A Layer 4)	This study	1500-1300BC	11	-1400	3.62	0.33	17	-1400	2.39	0.45	H
Sanganakallu	This study	1400-1250 BC	191	-1325	3.50487	0.51775	285	-1325	2.4132	0.447362	S
Inamgaon	Vishnu-Mittre and Savithri 1976	1500-900 BC	17	-1200	4.3677	0.74539	17	-1200	2.9559	0.61387	12
Veerapuram	Kajale 1984	1200-800 BC	10	-1000	4.39	0.32515	10	-1000	2.87	0.45521	2
Noh	Vishnu-Mittre 1974	300-1 BC	5	-150	4.35	0.48734	5	-150	3	0.467707	7
Paithan (phase 1)	This study	300 BC-100 AD	20	-100	3.5535	0.5836	19	-100	2.19579	0.366717	Pa
Paithan (phase 2)	This study	0-500 AD	3	250	4.08667	0.553745	3	250	2.93	0.335112	Pa
Piklihal	This study	200-400 AD	-	-	-	-	1	300	2.36	-	Pi
Piklihal	This study	200-400 AD	-	-	-	-	1	300	2.65	-	Pi
Paithan (phase 3)	This study	400-600 AD	0	500	-	-	6	500	2.90667	0.748269	Pa

## Sheet: S3
Site Code	Lab Code	Archaeological Site	Time Period	Median age estimate	Dating Information	AVG Seed coat (μm)	STDEV	n	Assigned class
PTN1036	70054	Paithan	400-700AD	500	Phase 2	11.29	3.21	46	Thin
PTN985	70019	Paithan	0-400AD	200	Phase 3	11.74	3.87	48	Thin
PTN985	70020	Paithan	0-400AD	175	Phase 3	13.67	7.37	38	Thin
SAN04 1130	70052	Sanganakallu	1300-1200BC	-1250	Phase 4	10.66	2.82	41	Thin
SGK98A4-5	70051	Sanganakallu	1400-1250BC	-1325	Post-Ashmound Pitting/Post-Ashmound Village	18.8	4.09	46	Intermediate
HLR98A-4	70027	Hallur	1500-1300BC	-1400	IIIB	14.96	3.89	41	Thin
SGK98A-6	70049	Sanganakallu	1690-1390BC	-1540	Post-Ashmound Village/5A	19.15	4.75	40	Intermediate
HLR98A-6	70048	Hallur	1800-1500BC	-1650	IIIA	19.26	5.42	40	Intermediate
PKL03B 70-100	70055	Piklihal	1900-1600 BC	-1725	Radiocarbon dates on carbonised seeds x2	22.47	8.9	38	Thick
PKL03B 100-130	70056	Piklihal	1900-1600 BC	-1750	Radiocarbon dates on carbonised seeds x2	23.23	13.81	39	Thick
PKL03 130-160	70057	Piklihal	1900-1600 BC	-1775	Radiocarbon date on Horsegram	17.68	5.65	43	Intermediate
HLR.98A-8	70018	Hallur	1900BC	-1900	IIIA	22.78	7.57	51	Thick

## Sheet: S4
Hallur 98A-8	Pilihal 130-160	PKL03B 100-130	PKL03B 70-100	HLR98A-6	SGK98A-6
Mean: 22.7804	17.68	23.2375	22.472	19.2602	19.1547
Std. error: 1.060344	0.918012	2.21156	1.35747	0.857011	0.770874
Median: 23.35675	16.3845	18.9793	19.5511	18.7077	19.041
25 prcntl: 16.99085	13.2297	9.99724	16.4927	14.8103	16.6775
75 prcntl: 29.9039	20.5484	33.6883	30.5048	23.3436	22.2459
Skewness: 0.071191	1.01062	0.570653	0.52799	-0.10202	0.164402
Excess Kurtosis: -0.57288	0.694659	-0.78966	-0.56196	-0.7104	0.916472
Coeff. Var: 21.4228	16.8886	19.2364	20.7546	18.4378	18.5382
7.60057	9.6	7.40414	7.60071	7.96444	8.92272
9.67346	11.1943	7.40414	9.61699	8.75214	9.89691
11.214	11.3074	7.80138	10.7497	12.0342	10.2069
12.0408	12.0198	7.95586	11.3274	12.0889	13.373
12.8111	12.0198	8.0331	11.3274	12.4718	14.7679
13.2076	12.1781	8.82759	12.9133	12.4718	14.7679
13.7852	12.2346	8.89379	13.6835	13.8393	14.8896
13.8306	12.4947	9.10345	15.4053	14.2222	16.1185
14.193	13.2297	9.10345	15.4053	14.2222	16.4616
14.8953	13.2297	9.99724	15.4735	14.6817	16.7495
15.2011	13.6141	10.1738	16.4927	15.1959	16.8602
15.405	13.6141	11.7297	16.8439	15.3162	16.8934
16.9908	13.7611	11.8841	16.8439	16.4103	17.1812
17.3307	14.4848	11.8841	16.9912	17.6356	17.3251
17.9084	14.7449	15.68	17.0251	17.6793	17.5022
17.9084	15.2085	16.4083	17.6255	18.0403	18.3215
18.4407	16.1922	17.7876	17.6935	18.106	18.4211
18.8485	16.1922	18.1959	18.577	18.2044	18.8196
19.2903	16.3053	18.9793	18.8488	18.3357	19.041
19.2903	16.4636	18.9793	19.2227	18.5983	19.041
19.8113	16.8141	20.9655	19.4832	18.8171	19.3289
21.7596	16.9611	23.3821	19.5512	19.1015	19.3289
21.8729	17.6622	24.3752	20.4234	20.3487	19.9599
22.5638	18.4085	25.0152	22.3377	21.1255	20.4138
23.1076	19.5166	29.131	22.7908	22.0116	20.5909
23.3568	19.7428	30.0138	23.3572	22.121	20.8898
23.7872	20.0028	30.1352	23.7876	22.1538	21.0005
24.0024	20.3534	31.2276	23.9009	22.1538	21.0337
24.0251	20.3873	33.5559	23.9009	22.5586	22.0522
24.3989	21.0318	33.6883	25.6793	23.2041	22.8271
24.5008	21.3371	35.9283	27.9788	23.3901	22.8271
25.5542	22.7279	37.5283	28.4092	24.0137	23.7681
26.4151	23.282	38.7641	30.5048	24.2872	24.5762
26.4491	25.5095	40.949	31.2524	24.4622	24.8751
27.276	25.5887	41.6441	31.9773	25.6109	25.2404
27.9783	28.4721	43.531	32.0793	26.6174	25.2958
28.6579	30.3378	45.7269	32.3965	26.9128	25.7497
28.8391	33.617	48.7724	33.4499	28.4007	32.5579
29.9039		55.7021	35.9759	28.4007
29.9039			36.4064	28.4444
29.9945			37.5051
29.9945			40.8467
30.0965			42.6365
30.391
30.5042
30.9347
31.9768
32.2033
34.4461
35.5449
41.6842
HLR98A-4	SGK98A4-5	SAN04 1130	PTN985 20	PTN985 19	PTN1036
Mean: 14.96903	18.8	10.6607	13.6723	11.7418	11.2943
Std. error: 0.608278	0.603629	0.440877	1.19563	0.558829	0.474337
Median: 14.92967	18.9551	10.813	11.2304	11.3644	10.6979
25 prcntil: 12.07547	16.1391	7.95334	8.90999	9.12055	9.10345
75 prcntil: 17.54237	21.031	13.0086	15.9262	12.3589	13.691
Skewness: 0.216068	0.213821	0.108383	1.849	2.59448	0.602027
Excess Kurtosis: -0.39649	0.298426	-1.16438	3.60787	9.69446	0.302465
Coeff. Var.: 14.45906	18.3497	10.286	12.2498	11.2771	10.8565
7.76123	9.95061	6.58662	4.92155	6.66301	5.51724
8.36501	10.9635	6.67444	6.95844	7.90137	6.4331
8.57358	12.4438	6.67444	7.38783	7.97808	7.06207
10.1214	12.6887	6.67444	7.70713	7.97808	7.06207
10.1214	13.5457	7.02573	7.70713	7.97808	7.40414
10.352	14.08	7.02573	7.7842	7.97808	7.40414
10.813	14.5141	7.02573	7.92471	8.35068	7.80138
11.0326	14.5141	7.36604	8.01541	8.76712	7.95586
11.4607	15.1374	7.76123	8.38976	8.76712	8.0331
11.8779	15.7384	7.91492	9.0834	9.0411	8.82759
12.2731	15.9388	7.99177	9.46876	9.0411	9.10345
12.8	16.2059	8.36501	9.8431	9.0411	9.10345
12.8439	16.2059	8.57358	9.8431	9.3589	9.36828
13.2172	16.985	8.78216	9.90917	9.79726	9.42345
13.4038	17.2744	9.32007	9.97523	9.86301	9.42345
13.5794	17.5972	9.44082	10.1514	10.1041	9.48966
14.0624	17.8087	10.1214	10.3826	10.1041	10.1738
14.271	17.8087	10.1214	10.845	10.1041	10.1738
14.3149	17.9423	10.1214	11.2304	10.3342	10.1738
14.765	18.1203	10.3739	11.2304	10.4	10.1738
14.9297	18.2539	10.813	11.7038	10.9589	10.1738
14.9297	18.4209	10.8679	12.1112	10.9589	10.4055
15.248	18.9551	10.9777	12.1663	10.9589	10.4717
15.5225	18.9551	11.1973	12.8819	11.2877	10.9241
15.7201	18.9551	11.307	13.3003	11.4411	11.0345
16.2031	19.2111	12.0755	13.6196	11.6493	11.2552
16.3238	19.4337	12.2731	14.4784	11.6493	11.52
16.6093	19.4337	12.5146	15.3372	11.8575	11.7297
16.6093	20.0348	12.5146	15.6455	12.0548	12.3366
16.7959	20.0682	12.5146	16.7685	12.0548	12.3366
17.0813	20.0682	12.8	18.8494	12.0548	12.3366
18.0034	20.0682	13.2172	18.9375	12.1096	12.48
18.1681	20.4577	13.2172	19.5981	12.1096	12.8662
18.2669	20.5245	13.2172	21.0295	12.2521	13.3297
19.4196	21.0031	13.9746	25.1032	12.2521	13.4731
19.7928	21.1144	14.0624	26.1712	12.2521	14.3448
20.2429	21.4929	14.3149	34.55	12.3945	14.3448
20.2429	22.5391	14.765	38.5356	13.1945	14.3448
21.1211	22.9176	15.248		13.337	14.389
22.8446	23.1624	15.2919		13.9507	14.5103
23.646	23.4852	15.9835		14.0384	15.0069
	23.4852			14.0384	15.0069
	24.5092			14.9041	15.3269
	25.6223			15.4959	16.4083
	28.4383			15.6932	18.7917
	28.7277			16.4712	20.2814
				23.1233
				29.5123

## Sheet: S5
	Hallur 98A-8	Pilihal 130-160	PKL03B 100-130	PKL03B 70-100	HLR98A-6	SGK98A-6	HLR98A-4	SGK98A4-5	SAN04 1130	PTN985 70020	PTN985 70019	PTN1036
Hallur 98A-8		0.01936	1	1	0.3687	0.3217	2.04e-05	0.1902	1.76e-05	1.76e-05	1.76e-05	1.76e-05
Pilihal 130-160	5.031		0.005989	0.03964	0.9947	0.9971	0.7653	0.9998	7.65e-05	0.1818	0.002063	0.000529
PKL03B 100-130	0.4508	5.481		1	0.1911	0.1603	1.8e-05	0.08343	1.76e-05	1.76e-05	1.76e-05	1.76e-05
PKL03B 70-100	0.3041	4.726	0.755		0.5201	0.4666	2.72e-05	0.3022	1.76e-05	1.76e-05	1.76e-05	1.76e-05
HLR98A-6	3.472	1.559	3.923	3.168		1	0.1105	1	1.77e-05	0.005515	2.66e-05	1.91e-05
SGK98A-6	3.576	1.454	4.027	3.272	0.1041		0.134	1	1.77e-05	0.007324	3.12e-05	1.99e-05
HLR98A-4	7.705	2.674	8.155	7.4	4.232	4.128		0.2403	0.107	0.9991	0.5123	0.301
SGK98A4-5	3.926	1.105	4.377	3.622	0.4538	0.3498	3.779		1.83e-05	0.01812	6.88e-05	2.71e-05
SAN04 1130	11.95	6.923	12.4	11.65	8.482	8.378	4.249	8.028		0.6225	0.9998	1
PTN985 70020	8.984	3.953	9.434	8.679	5.511	5.407	1.279	5.058	2.97		0.973	0.8868
PTN985 70019	10.89	5.857	11.34	10.58	7.416	7.311	3.183	6.962	1.066	1.904		1
PTN1036	11.33	6.298	11.78	11.02	7.857	7.753	3.625	7.403	0.6249	2.345	0.4414

## Sheet: S6
Taxon	Time	L (mm)	W (mm)
Hallur	1800-1500BC		1.72
Piklihal	1900-1600 BC		3
Piklihal	1900-1600 BC		2.2
Piklihal	1900-1600 BC
Piklihal	1900-1600 BC
Piklihal	1900-1600 BC
Piklihal	1900-1600 BC		2.62
Piklihal	1900-1600 BC		1.08
Piklihal	1900-1600 BC		2.34
Piklihal	1900-1600 BC		2.39
Piklihal	1900-1600 BC	3.47	2.56
Piklihal	1900-1600 BC	3.46	2.29
Piklihal	1900-1600 BC	3.32	2.36
Piklihal	1900-1600 BC	2.98	2.04
Piklihal	1900-1600 BC		2.3
Piklihal	1900-1600 BC	3.75	2.67
Piklihal	1900-1600 BC		3.25
Piklihal	1900-1600 BC		1.94
Piklihal	1900-1600 BC		2.48
Piklihal	1900-1600 BC		2.56
Piklihal	1900-1600 BC
Piklihal	1900-1600 BC		1.74
Piklihal	1900-1600 BC		2.18
Piklihal	1900-1600 BC	2.67	2.25
Piklihal	1900-1600 BC	3.76	1.55
Piklihal	1900-1600 BC		2.97
Piklihal	1900-1600 BC	3.62	2.44
Piklihal	1900-1600 BC	4.14	2.53
Piklihal	1900-1600 BC	3.5	2.38
Piklihal	1900-1600 BC	3.34	2.27
Piklihal	1900-1600 BC	2.87	1.93
Piklihal	1900-1600 BC		2.16
Piklihal	1900-1600 BC	3.48	2.34
Piklihal	1900-1600 BC		2.28
Piklihal	1900-1600 BC		2.62
Piklihal	1900-1600 BC		2.14
Piklihal	1900-1600 BC		2.32
Piklihal	1900-1600 BC		2.6
Piklihal	1900-1600 BC	3.92	2.64
Piklihal	1900-1600 BC	3.36	2.29
Piklihal	1900-1600 BC	3.18	2.59
Piklihal	1900-1600 BC	3.55	2.31
Piklihal	1900-1600 BC	3.94	2.54
Piklihal	1900-1600 BC	4.05	2.92
Piklihal	1900-1600 BC		2.02
Piklihal	1900-1600 BC	2.78	1.97
Piklihal	1900-1600 BC		1.65
Piklihal	1900-1600 BC		1.92
Piklihal	1900-1600 BC		2.77
Piklihal	1900-1600 BC	3.37	2.21
Piklihal	1900-1600 BC	3.43	2.38
Piklihal	1900-1600 BC		2.39
Piklihal	1900-1600 BC		2.53
Piklihal	1900-1600 BC		2.81
Piklihal	1900-1600 BC		2.78
Piklihal	1900-1600 BC		2.13
Piklihal	1900-1600 BC		2.13
Piklihal	1900-1600 BC		1.8
Piklihal	1900-1600 BC	3.59	2.35
Piklihal	1900-1600 BC	3.49	2.4
Piklihal	1900-1600 BC	3.86	2.5
Piklihal	1900-1600 BC	3.92	2.85
Piklihal	1900-1600 BC	3.94	2.62
Piklihal	1900-1600 BC	3.08	2.27
Piklihal	1900-1600 BC	3.5	2.01
Piklihal	1900-1600 BC	3.03	1.91
Piklihal	1900-1600 BC	3.75	2.07
Piklihal	1900-1600 BC	4.29	2.14
Piklihal	1900-1600 BC	3.02	2
Piklihal	1900-1600 BC	3.31	2.08
Piklihal	1900-1600 BC		2.72
Piklihal	1900-1600 BC		1.95
Piklihal	1900-1600 BC	3.28	2.13
Piklihal	1900-1600 BC	3.72	2.6
Piklihal	1900-1600 BC	3.64	2.39
Piklihal	1900-1600 BC	3.69	2.62
Piklihal	1900-1600 BC	3.07	2.41
Piklihal	1900-1600 BC	3.76	2.58
Piklihal	1900-1600 BC		1.68
Piklihal	1900-1600 BC		1.79
Piklihal	1900-1600 BC	3.35	2.26
Piklihal	1900-1600 BC		2
Piklihal	1900-1600 BC	2.91	1.98
Piklihal	1900-1600 BC	3.12	2.37
Piklihal	1900-1600 BC	2.9	2.01
Piklihal	1900-1600 BC		2.38
Piklihal	1900-1600 BC		2.7
Piklihal	1900-1600 BC		2.51
Piklihal	1900-1600 BC
Piklihal	1900-1600 BC	3.25
Piklihal	1900-1600 BC	3.25
Piklihal	1900-1600 BC		2.04
Piklihal	1900-1600 BC		2.2
Piklihal	1900-1600 BC		2.14
Piklihal	1900-1600 BC	2.97	1.83
Piklihal	1900-1600 BC		2
Piklihal	1900-1600 BC		2.46
Piklihal	1900-1600 BC		2.38
Piklihal	1900-1600 BC	3.64	2.23
Piklihal	1900-1600 BC	2.74	1.89
Piklihal	1900-1600 BC		2.44
Piklihal	1900-1600 BC	2.6	1.86
Piklihal	1900-1600 BC		1.78
Piklihal	1900-1600 BC		2.48
Piklihal	1900-1600 BC		2.38
Piklihal	1900-1600 BC	2.81	2.28
Piklihal	1900-1600 BC	3.37	2.34
Piklihal	1900-1600 BC	4.12	2.79
Piklihal	1900-1600 BC		2.29
Piklihal	1900-1600 BC		2.11
Piklihal	1900-1600 BC		1.73
Piklihal	1900-1600 BC		2.33
Sanganakallu	1770-1600		2.43
Sanganakallu	1770-1600	3.54	2.56
Sanganakallu	1770-1600	3.07
Sanganakallu	1770-1600		2.26
Sanganakallu	1770-1600		2.84
Sanganakallu	1770-1600
Sanganakallu	1770-1600		2.73
Hallur	1800-1500BC	3.84	2.69
Hallur	1800-1500BC		2.55
Hallur	1800-1500BC		2.87
Hallur	1800-1500BC		2.19
Hallur	1800-1500BC	4.02	2.48
Hallur	1800-1500BC	3.72	2.51
Sanganakallu	1600-1400BC	2.98	1.74
Sanganakallu	1600-1400BC	4.03	2.72
Sanganakallu	1600-1400BC	4.05	2.66
Sanganakallu	1600-1400BC		2.19
Sanganakallu	1600-1400BC		2.43
Sanganakallu	1600-1400BC	3.54	2.56
Sanganakallu	1600-1400BC	3.07
Sanganakallu	1600-1400BC		2.26
Sanganakallu	1600-1400BC		2.84
Sanganakallu	1600-1400BC
Sanganakallu	1600-1400BC		2.73
Tuljapur Garhi	1500-1000 BC	3.2	2.05
Tuljapur Garhi	1500-1000 BC	4.5	3.2
Tuljapur Garhi	1500-1000 BC	3.8	2.4
Hallur	1500-1300BC	3.45	2.1
Hallur	1500-1300BC	3.42	2.19
Hallur	1500-1300BC		3.02
Hallur	1500-1300BC		2.07
Hallur	1500-1300BC	3.77	2.22
Hallur	1500-1300BC		2.75
Hallur	1500-1300BC		3.52
Hallur	1500-1300BC	3.59	2.29
Hallur	1500-1300BC	3.12	2.33
Hallur	1500-1300BC	3.3	2.12
Hallur	1500-1300BC	3.52	2.23
Hallur	1500-1300BC	4.13	2.5
Hallur	1500-1300BC	4.11	2.36
Hallur	1500-1300BC	3.98	2.39
Hallur	1500-1300BC		2.99
Hallur	1500-1300BC	3.45	2
Hallur	1500-1300BC		1.58
Sanganakallu	1400-1250BC	4.64	2.85
Sanganakallu	1400-1250BC	3.5	2.14
Sanganakallu	1400-1250BC	3.15	2.54
Sanganakallu	1400-1250BC	2.71	1.93
Sanganakallu	1400-1250BC	2.95	2.11
Sanganakallu	1400-1250BC	2.96	1.93
Sanganakallu	1400-1250BC		1.9
Sanganakallu	1400-1250BC	3.26	2.42
Sanganakallu	1400-1250BC
Sanganakallu	1400-1250BC
Sanganakallu	1400-1250BC
Sanganakallu	1400-1250BC	3.27	2.15
Sanganakallu	1400-1250BC	3.88	2.41
Sanganakallu	1400-1250BC		2.53
Sanganakallu	1400-1250BC	2.77	1.92
Sanganakallu	1400-1250BC	2.71	2.03
Sanganakallu	1400-1250BC	3.88	2.65
Sanganakallu	1400-1250BC		2.98
Sanganakallu	1400-1250BC		3.1
Sanganakallu	1400-1250BC	2.86	1.97
Sanganakallu	1400-1250BC	3.59	2.49
Sanganakallu	1400-1250BC	2.97	2.07
Sanganakallu	1400-1250BC	3.38	2.51
Sanganakallu	1400-1250BC	3.04	2.08
Sanganakallu	1400-1250BC	2.81	2.03
Sanganakallu	1400-1250BC	3.37	2.27
Sanganakallu	1400-1250BC	2.88	1.95
Sanganakallu	1400-1250BC		2.28
Sanganakallu	1400-1250BC		2.67
Sanganakallu	1400-1250BC		2.81
Sanganakallu	1400-1250BC	4.48	2.62
Sanganakallu	1400-1250BC	2.95	1.78
Sanganakallu	1400-1250BC	3.46
Sanganakallu	1400-1250BC		2.46
Sanganakallu	1400-1250BC		2.44
Sanganakallu	1400-1250BC		2.01
Sanganakallu	1400-1250BC		2.16
Sanganakallu	1400-1250BC	2.53
Sanganakallu	1400-1250BC	2.68	1.67
Sanganakallu	1400-1250BC	3.75	2.62
Sanganakallu	1400-1250BC		2.24
Sanganakallu	1400-1250BC		1.69
Sanganakallu	1400-1250BC		2.15
Sanganakallu	1400-1250BC	2.8	1.69
Sanganakallu	1400-1250BC	3.75	2.5
Sanganakallu	1400-1250BC	4.05	2.69
Sanganakallu	1400-1250BC	3.34	2.56
Sanganakallu	1400-1250BC	3.27	2.05
Sanganakallu	1400-1250BC	3.43	2.12
Sanganakallu	1400-1250BC		2.27
Sanganakallu	1400-1250BC	3.17	1.76
Sanganakallu	1400-1250BC	3.5	2.16
Sanganakallu	1400-1250BC	3.31	2.17
Sanganakallu	1400-1250BC	4.06	2.69
Sanganakallu	1400-1250BC	3.59	2.28
Sanganakallu	1400-1250BC	3.11	2.16
Sanganakallu	1400-1250BC	3.04	2.52
Sanganakallu	1400-1250BC	4.15	2.29
Sanganakallu	1400-1250BC		2.99
Sanganakallu	1400-1250BC		2.28
Sanganakallu	1400-1250BC	4.01	2.01
Sanganakallu	1400-1250BC	3.4	1.95
Sanganakallu	1400-1250BC	3.41	1.69
Sanganakallu	1400-1250BC		2.66
Sanganakallu	1400-1250BC	3.22	2.4
Sanganakallu	1400-1250BC	3.03	2.33
Sanganakallu	1400-1250BC	4.5	2.88
Sanganakallu	1400-1250BC	3.04	2.01
Sanganakallu	1400-1250BC		2.82
Sanganakallu	1400-1250BC	3.04	1.84
Sanganakallu	1400-1250BC		1.84
Sanganakallu	1400-1250BC		2.04
Sanganakallu	1400-1250BC		2.54
Sanganakallu	1400-1250BC		3.25
Sanganakallu	1400-1250BC		3.56
Sanganakallu	1400-1250BC	3.39
Sanganakallu	1400-1250BC	3.24	2.48
Sanganakallu	1400-1250BC	2.9	1.67
Sanganakallu	1400-1250BC	3.52	1.95
Sanganakallu	1400-1250BC	3.13	2.05
Sanganakallu	1400-1250BC		2.31
Sanganakallu	1400-1250BC	2.09	1.92
Sanganakallu	1400-1250BC		2.96
Sanganakallu	1400-1250BC	3.75	2.32
Sanganakallu	1400-1250BC	3.04	1.93
Sanganakallu	1400-1250BC	3.03	2.24
Sanganakallu	1400-1250BC	3.48	2.7
Sanganakallu	1400-1250BC	3.46	2.46
Sanganakallu	1400-1250BC	5.04	3.11
Sanganakallu	1400-1250BC	3.26	2.33
Sanganakallu	1400-1250BC	3.04	1.93
Sanganakallu	1400-1250BC	2.59	2.25
Sanganakallu	1400-1250BC	3.27	2.28
Sanganakallu	1400-1250BC		2.71
Sanganakallu	1400-1250BC	3.34	2.08
Sanganakallu	1400-1250BC		2.55
Sanganakallu	1400-1250BC	4.22	2.5
Sanganakallu	1400-1250BC		1.82
Sanganakallu	1400-1250BC	4.46	3.14
Sanganakallu	1400-1250BC	3.85	2.72
Sanganakallu	1400-1250BC	3.86	2.93
Sanganakallu	1400-1250BC	4.52	2.78
Sanganakallu	1400-1250BC	4.17	2.57
Sanganakallu	1400-1250BC	3.81	2.78
Sanganakallu	1400-1250BC	3.27	2.39
Sanganakallu	1400-1250BC	3.6	2.16
Sanganakallu	1400-1250BC	3.72	2.33
Sanganakallu	1400-1250BC	3.13	1.86
Sanganakallu	1400-1250BC	3.86	2.73
Sanganakallu	1400-1250BC	3.25	2.52
Sanganakallu	1400-1250BC	4.45	2.81
Sanganakallu	1400-1250BC	4.49	3.2
Sanganakallu	1400-1250BC	2.5	1.58
Sanganakallu	1400-1250BC		2.78
Sanganakallu	1400-1250BC	3
Sanganakallu	1400-1250BC	3.5	2.57
Sanganakallu	1400-1250BC	3.33	2.29
Sanganakallu	1400-1250BC	3.17	1.91
Sanganakallu	1400-1250BC	3.41	1.99
Sanganakallu	1400-1250BC	4.8	3.38
Sanganakallu	1400-1250BC		3.06
Sanganakallu	1400-1250BC	3.31	1.98
Sanganakallu	1400-1250BC		2.1
Sanganakallu	1400-1250BC	4.16	3.21
Sanganakallu	1400-1250BC	3.24	2.05
Sanganakallu	1400-1250BC	3.03	1.76
Sanganakallu	1400-1250BC	2.59	1.44
Sanganakallu	1400-1250BC		3.19
Sanganakallu	1400-1250BC	2.9	2.03
Sanganakallu	1400-1250BC		1.75
Sanganakallu	1400-1250BC	3.49	2.04
Sanganakallu	1400-1250BC		1.71
Sanganakallu	1400-1250BC	2.97	1.78
Sanganakallu	1400-1250BC	3.07	1.88
Sanganakallu	1400-1250BC	3.41	2.81
Sanganakallu	1400-1250BC	3.86	2.72
Sanganakallu	1400-1250BC	3.18	2.23
Sanganakallu	1400-1250BC	4.45	2.83
Sanganakallu	1400-1250BC	4.01	2.43
Sanganakallu	1400-1250BC	3.2	1.73
Sanganakallu	1400-1250BC	3.57	2.73
Sanganakallu	1400-1250BC	4.06	2.56
Sanganakallu	1400-1250BC	3.64	2.69
Sanganakallu	1400-1250BC		1.56
Sanganakallu	1400-1250BC	4.31	3.18
Sanganakallu	1400-1250BC	3.42	2.62
Sanganakallu	1400-1250BC		2.67
Sanganakallu	1400-1250BC	3.75	2.34
Sanganakallu	1400-1250BC	3.78	3.09
Sanganakallu	1400-1250BC		2.5
Sanganakallu	1400-1250BC		2.87
Sanganakallu	1400-1250BC		3.05
Sanganakallu	1400-1250BC	3.71	2.03
Sanganakallu	1400-1250BC	3.56	2.73
Sanganakallu	1400-1250BC		2.35
Sanganakallu	1400-1250BC		2.88
Sanganakallu	1400-1250BC	3.05	2.08
Sanganakallu	1400-1250BC	3.07	1.85
Sanganakallu	1400-1250BC	3.15	2.21
Sanganakallu	1400-1250BC		2.31
Sanganakallu	1400-1250BC		2.22
Sanganakallu	1400-1250BC	3.04	1.72
Sanganakallu	1400-1250BC		2.52
Sanganakallu	1400-1250BC
Sanganakallu	1400-1250BC	2.9	1.88
Sanganakallu	1400-1250BC		2.49
Sanganakallu	1400-1250 BC		3.57
Sanganakallu	1400-1250 BC	4.42	2.91
Sanganakallu	1400-1250 BC	3.49	2.41
Sanganakallu	1400-1250 BC	3.4	2.01
Sanganakallu	1400-1250 BC	3.43	2.07
Sanganakallu	1400-1250 BC	3.86	2.32
Sanganakallu	1400-1250 BC	3.94	2.49
Sanganakallu	1400-1250 BC	3.62	2.38
Sanganakallu	1400-1250 BC	3.93	2.78
Sanganakallu	1400-1250 BC	4.44	3
Sanganakallu	1400-1250 BC	3.24	2.08
Sanganakallu	1400-1250 BC		3.46
Sanganakallu	1400-1250 BC	2.96
Sanganakallu	1400-1250 BC		2.45
Sanganakallu	1400-1250 BC		2.5
Sanganakallu	1400-1250 BC	4.18	2.13
Sanganakallu	1400-1250 BC	3.62	2.66
Sanganakallu	1400-1250 BC		2.96
Sanganakallu	1400-1250 BC		2.39
Sanganakallu	1400-1250 BC		1.81
Sanganakallu	1400-1250 BC		2.07
Sanganakallu	1400-1250 BC	3.62	2.66
Sanganakallu	1400-1250 BC	4.75	3.28
Sanganakallu	1400-1250 BC		2.2
Sanganakallu	1400-1250 BC		2.72
Sanganakallu	1400-1250 BC		2.66
Sanganakallu	1400-1250 BC		2.57
Sanganakallu	1400-1250 BC		1.92
Sanganakallu	1400-1250 BC		2.29
Sanganakallu	1400-1250 BC		3.19
Sanganakallu	1400-1250 BC		3.78
Sanganakallu	1400-1250 BC		2.32
Sanganakallu	1400-1250 BC		2.42
Sanganakallu	1400-1250 BC	3.71	2.56
Sanganakallu	1400-1250 BC	3.6	2.92
Sanganakallu	1400-1250 BC		3.67
Sanganakallu	1400-1250 BC	4.59	3.42
Sanganakallu	1400-1250 BC	2.94	2.01
Sanganakallu	1400-1250 BC		2.2
Sanganakallu	1400-1250 BC	3.13	2.18
Sanganakallu	1400-1250 BC	3.25	1.99
Sanganakallu	1400-1250 BC	4.3
Sanganakallu	1400-1250 BC		2.56
Sanganakallu	1400-1250 BC		2.78
Sanganakallu	1400-1250 BC		2.23
Sanganakallu	1400-1250 BC	3.16	1.86
Sanganakallu	1400-1250 BC		2.58
Sanganakallu	1400-1250 BC	3.1	2.4
Sanganakallu	1400-1250 BC	3.31	1.91
Sanganakallu	1400-1250 BC	3.01	1.91
Sanganakallu	1400-1250 BC	3.34	2.13
Sanganakallu	1400-1250 BC	3.29	2.18
Sanganakallu	1400-1250 BC		2.26
Sanganakallu	1400-1250 BC	3.43
Sanganakallu	1400-1250 BC	2.96	2.23
Sanganakallu	1400-1250 BC		1.4
Sanganakallu	1400-1250 BC	3.1	1.83
Sanganakallu	1400-1250 BC		2.27
Sanganakallu	1400-1250 BC	3.48	2
Sanganakallu	1400-1250 BC	3.8	2.72
Sanganakallu	1400-1250 BC	4.02	2.83
Sanganakallu	1400-1250 BC	3.32	2.15
Sanganakallu	1400-1250 BC		2.27
Sanganakallu	1400-1250 BC	3.31	2.36
Sanganakallu	1400-1250 BC	3.15	1.88
Sanganakallu	1400-1250 BC	3.3	2.25
Sanganakallu	1400-1250 BC	3.49	2.41
Sanganakallu	1400-1250 BC	3.4	2.01
Sanganakallu	1400-1250 BC	3.43	2.07
Sanganakallu	1400-1250 BC	3.86	2.32
Sanganakallu	1400-1250 BC	3.94	2.49
Sanganakallu	1400-1250 BC	3.62	2.38
Sanganakallu	1400-1250 BC	3.98	2.78
Sanganakallu	1400-1250 BC	4.44	3
Sanganakallu	1400-1250 BC	3.24	2.08
Sanganakallu	1400-1250 BC		3.46
Sanganakallu	1400-1250 BC	2.96	1.95
Sanganakallu	1400-1250 BC		2.45
Sanganakallu	1400-1250 BC		2.5
Sanganakallu	1400-1250 BC	4.18	2.13
Sanganakallu	1400-1250 BC	3.62	2.66
Sanganakallu	1400-1250 BC		2.96
Sanganakallu	1400-1250 BC		2.39
Sanganakallu	1400-1250 BC		1.81
Sanganakallu	1400-1250 BC		2.07
Sanganakallu	1400-1250 BC
Sanganakallu	1400-1250 BC
Sanganakallu	1400-1250 BC
Sanganakallu	1400-1250 BC	3	1.83
Sanganakallu	1400-1250 BC		2.43
Sanganakallu	1400-1250 BC	3.73	2.45
Sanganakallu	1400-1250 BC		2.74
Sanganakallu	1400-1250 BC	3.8	2.97
Sanganakallu	1400-1250 BC	3.89	2.99
Sanganakallu	1400-1250 BC		3.06
Sanganakallu	1400-1250 BC		2.84
Sanganakallu	1400-1250 BC	3.75	2.57
Sanganakallu	1400-1250 BC		3.29
Sanganakallu	1400-1250 BC	3.23	2.07
Sanganakallu	1400-1250 BC	2.95	1.65
Sanganakallu	1400-1250 BC		2.09
Sanganakallu	1400-1250 BC	3.97	3.34
Sanganakallu	1400-1250 BC	3.95	2.48
Sanganakallu	1400-1250 BC
Sanganakallu	1400-1250 BC
Sanganakallu	1400-1250 BC
Sanganakallu	1400-1250 BC	3.75	2.57
Sanganakallu	1400-1250 BC	3.06	1,56
Sanganakallu	1400-1250 BC		2.75
Sanganakallu	1400-1250 BC	3.09	1.9
Sanganakallu	1400-1250 BC		2.2
Sanganakallu	1400-1250 BC	3.82	2.23
Sanganakallu	1400-1250 BC		2.42
Sanganakallu	1400-1250 BC		2.49
Sanganakallu	1400-1250 BC	3.74	2.36
Sanganakallu	1400-1250 BC	3.5	2.35
Sanganakallu	1400-1250 BC		3.59
Sanganakallu	1400-1250 BC	4.14	2.51
Sanganakallu	1400-1250 BC	3.9
Sanganakallu	1400-1250 BC	3.01	2.32
Sanganakallu	1400-1250 BC	3.47	2.32
Sanganakallu	1400-1250 BC	3.62	2.27
Sanganakallu	1400-1250 BC		3.02
Sanganakallu	1400-1250 BC	3.39
Sanganakallu	1400-1250 BC		2.7
Sanganakallu	1400-1250 BC		2.97
Sanganakallu	1400-1250 BC		3
Sanganakallu	1400-1250 BC		2.49
Sanganakallu	1400-1250 BC		2.76
Sanganakallu	1400-1250 BC		2.42
Sanganakallu	1400-1250 BC		2.62
Sanganakallu	1400-1250 BC	3.58	2.37
Sanganakallu	1400-1250 BC		2.65
Sanganakallu	1400-1250 BC	4.8	2.76
Sanganakallu	1400-1250 BC	4.29	3.15
Sanganakallu	1400-1250 BC		2.34
Sanganakallu	1400-1250 BC		2.66
Sanganakallu	1400-1250 BC	3.87	2.65
Inamgaon	1500-900 BC
Inamgaon	1500-900 BC	3	2
Inamgaon	1500-900 BC	3.25	3
Inamgaon	1500-900 BC	3.5	2.25
Inamgaon	1500-900 BC	3.75	2.5
Inamgaon	1500-900 BC	4	2.5
Inamgaon	1500-900 BC	4	3
Inamgaon	1500-900 BC	4	3
Inamgaon	1500-900 BC	4	3
Inamgaon	1500-900 BC	4.25	3.25
Inamgaon	1500-900 BC	4.75	3
Inamgaon	1500-900 BC	5	3
Inamgaon	1500-900 BC	5	1.75
Inamgaon	1500-900 BC	5	4
Inamgaon	1500-900 BC	5	3
Inamgaon	1500-900 BC	5.25	3.5
Inamgaon	1500-900 BC	5.25	3.75
Inamgaon	1500-900 BC	5.25	3.75
Veerapuram (average )	1200-800BC	4.39	2.87
Veerapuram (min)	1200-800BC	3.6	2
Veerapuram (max)	1200-800BC	4.6	3.4
Noh	300-0BC	4	2.5
Noh	300-0BC	4	2.75
Noh	300-0BC	4	3
Noh	300-0BC	4.75	3.75
Noh	300-0Bc	5	3
Paithan (phase 1)	300AD-0BC	3.82
Paithan (phase 1)	300AD-0BC	4.99	2.16
Paithan (phase 1)	300AD-0BC	4.32
Paithan (phase 1)	300AD-0BC	3.77
Paithan (phase 1)	300AD-0BC	3.54	2.3
Paithan (phase 1)	300AD-0BC	4.02	2.69
Paithan (phase 1)	300AD-0BC	3.52	1.98
Paithan (phase 1)	300AD-0BC	3.15
Paithan (phase 1)	300AD-0BC	2.99	1.95
Paithan (phase 1)	300AD-0BC	2.83	1.72
Paithan (phase 1)	300AD-0BC	3.95	2.25
Paithan (phase 1)	300AD-0BC	3.12	2
Paithan (phase 1)	300AD-0BC	3.14	2.14
Paithan (phase 1)	300AD-0BC	3.44	1.92
Paithan (phase 1)	300AD-0BC	2.91	1.81
Paithan (phase 1)	300AD-0BC	3.94	2.26
Paithan (phase 1)	300AD-0BC	3.09	1.99
Paithan (phase 1)	300AD-0BC	2.64	1.69
Paithan (phase 1)	300AD-0BC		2.09
Paithan (phase 1)	300AD-0BC
Paithan (phase 1)	300AD-0BC		2.75
Paithan (phase 1)	300AD-0BC	3.82	2.73
Paithan (phase 1)	300AD-0BC		2.29
Paithan (phase 1)	300AD-0BC
Paithan (phase 1)	300AD-0BC	4.07	3
Piklihal (PKL 03B-20-50cm)	200-400 AD		2.36
Piklihal (PKL 03B-20-50cm)	200-400 AD		2.65
Paithan (phase 2)	0-500 AD	4.19	2.92
Paithan (phase 2)	0-500 AD	3.51
Paithan (phase 2)	0-500 AD	4.56	2.6
Paithan (phase 2)	0-500 AD		3.27
Paithan (phase 3)	400-600 AD		2.08
Paithan (phase 3)	400-600 AD		3.65
Paithan (phase 3)	400-600 AD		1.96
Paithan (phase 3)	400-600 AD		3.68
Paithan (phase 3)	400-600 AD		2.9
Paithan (phase 3)	400-600 AD		3.17
